# Supplementary material for: Reg4 and complement factor D prevent the overgrowth of E. coli in the mouse gut
Source: Commun Biol. 2020 Sep 2;3:483. doi: 10.1038/s42003-020-01219-2 (PMC7468294; doi:10.1038/s42003-020-01219-2)
Supplement: Supplementary file 4 — Supplementary Data 2 [file 42003_2020_1219_MOESM4_ESM.xlsx]

## Sheet: Figure 1
Figure 1a						Figure 1c
	CFDKO	WT					days	WT	CFD KO
	1	12					8	1
	1	16					10	0
	1	14					10	0			"1"death	Log-rank (Mantel-Cox) test
	Unpaired t test						10	0			"0"living	Chi square	7.055
	P value	0.0004					10	0				df	1
	P value summary	***					10	0				P value	0.0079
	Significantly different (P < 0.05)?	Yes					10	0				P value summary	**
	One- or two-tailed P value?	Two-tailed					5		1			Are the survival curves sig different?	Yes
	t, df	t=11.26 df=4					5		1
							5		1			Gehan-Breslow-Wilcoxon test
							6		1			Chi square	7.271
							6		1			df	1
							6		1			P value	0.007
							7		1			P value summary	**
							10		0
							10		0
Figure 1d
	WT						CFD KO
0	100	100	100	100	100	100	100	100	100	100	100	100		Two-way RM ANOVA	Matching: Stacked
1	100.412	101.81	101.117	99.5074	98.76	101	97.3684	102.203	102.049	98.062	98.1	97.3636		Alpha	0.05
2	105.761	100.905	97.7654	98.0887	97.8	98.977	95.5439	100.881	101.23	97.5116	97.2116	97.5116
3	104.115	100.977	95.5307	93.1034	94.87	97	85.9649	96.0352	96.7213	94.9612	94.7653	95.7648		Source of Variation	% of total variation	P value	P value summary	Significant?
4	102.058	100.072	88.2682	92.6108	93.78	97.66	78.0702	93.8326	95.4918	94.5736	93.5736	92.7657		Interaction	5.199	<0.0001	****	Yes
5	98.823	99.81	87.1508	93.0296	92.0296	95.66	75.3509	91.63	90.9836	90.7985	92.1236	90.3537		Time	76.2	<0.0001	****	Yes
6	97.5885	95.4751	81.0056	91.133	90.133	94.33	73.5263	88.1057	84.0164	86.4341	83.654	87.5476		Column Factor	10.53	0.048	*	Yes
7	96.2963	92.7602	79.8883	87.1921	87.1921	92.7602	72.7123	81.5815	82.377	78.7829	76.1673	72.6577		Subjects (matching)	5.309	<0.0001	****	Yes
8	91.7695	86.4253	79.0276	81.7734	82.7734	85.4253	72.0187	77.9383	80.5574	76.6822	71.6822	74.6758
9	87.8313	85.0679	78.2721	81.7586	81.7586	84.0679	70.5652	76.8194	78.7869	75.6461	70.5335	75.513		ANOVA table	SS	DF	MS	F (DFn, DFd)	P value
10	84.7119	86.8054	77.9729	83.2365	83.2365	83.8054	72.5561	76.4978	77.0492	74.1131	70.675	76.4351		Interaction	283.5	10	28.35	F (10, 40) = 7.534	P<0.0001
11	85.167	86.0273	78.4621	87.7232	83.8782	83.3676	71.8974	77.6712	78.4124	75.1546	73.5616	76.7815		Time	4155	10	415.5	F (10, 40) = 110.4	P<0.0001
12	86.7133	87.6271	80.6255	90.4232	84.6722	84.8937	73.8182	78.5462	81.0874	77.8912	75.1435	79.5131		Column Factor	574	1	574	F (1, 4) = 7.931	P=0.0480
														Subjects (matching)	289.5	4	72.37	F (4, 40) = 19.23	P<0.0001
														Residual	150.5	40	3.763
Figure 1e
days	WT								CFD KO
1	0	0	0	0	0	0	0	0	0	0	0	0	0	0	0	0			Two-way RM ANOVA	Matching: Stacked
2	0	0.2	0.5	0.2	0	0.2	0	0	0.5	0.1	0.2	0.4	0	0	0.2	0.4			Alpha	0.05
3	0	0.7	0.5	0.6	0	0.2	0.2	0.3	1	1.5	0.6	1	0.4	0.6	0.6	1
4	0.3	1.2	1.4	0.6	0.2	0.4	0.2	0.6	2	2.2	1.5	1.8	1	1	1	1.6			Source of Variation	% of total variation	P value	P value summary	Significant?
5	1	2	2.5	1.2	0.6	1	0.4	1	3	2.8	2	2	1.6	1.5	1.2	2			Interaction	4.936	<0.0001	****	Yes
6	2	2.4	2.8	1.4	2	2	1.6	1.6	3.5	3	2.2	2.5	2	2	3	3			Time	68.61	<0.0001	****	Yes
7	2	2.8	3	2	1.4	2	2.4	2.4	4	3.8	3.3	3	2.5	3	3.8	4			Column Factor	14.19	<0.0001	****	Yes
8	1.6	2.3	2.5	2	2	2.4	2	1.6	3.8	4	3	3.8	4	4	4	4			Subjects (matching)	6.035	<0.0001	****	Yes
9	1.4	2.3	2.1	1.6	1.4	1.6	2	1.4	4	3.5	4	3	3	2.5	3	4
10	1.6	1.8	1.5	1	1.2	1.2	1.6	1	3.1	2.8	2	2	2	2	3	3
11	1	1.4	1.2	0.6	1	1	1.4	1	2.8	2.2	2.2	2.2	1.6	1	3	2.2
12	0.6	1	1	0.4	0.4	0.6	0.6	0.6	2	1.6	1.6	1	1	0.6	2	1
Figure 1f
	WT	CFD KO		Unpaired t test
	7.5	6.8		P value	0.0087
	7.2	6.5		P value summary	**
	8	6.2		Significantly different (P < 0.05)?	Yes
	7.5	7		One- or two-tailed P value?	Two-tailed
	7.2	6.5		t, df	t=3.132 df=12
	6.9	6		Mean ± SEM of WT	7.229 ± 0.202, n=7
	6.3	5.5		Mean ± SEM of CFD KO	6.357 ± 0.1913, n=7
Figure 1g
	WT	CFD KO
	4	6
	4	7
	4	5
	5	6
	6	8
	4.2	8
	3	8
	3.4	7
	3	7		Unpaired t test
	4.4	6		P value	<0.0001
	3.8	6		P value summary	****
	3.1	6		Significantly different (P < 0.05)?	Yes
	3.3	8		One- or two-tailed P value?	Two-tailed
	3	8		t, df	t=8.844 df=34
	3.3	8		Mean ± SEM of WT	3.789 ± 0.1857, n=18
	3.1	7		Mean ± SEM of CFD KO	6.778 ± 0.2823, n=18
	3.6	3.8
	4	7.2
Figure 1h	From left to right
	WT	CFDKO					WT	CFDKO		Unpaired t test			WT	CFDKO		Unpaired t test
	1	7.68		Unpaired t test			1	5.3		P value	<0.0001		1	2.7		P value	0.0003
	1	6.18		P value	0.0003		1	4.5		P value summary	****		1	2.3		P value summary	***
	1	6.3		P value summary	***		1	4.7		Significantly different (P < 0.05)?	Yes		1	2.4		Significantly different (P < 0.05)?	Yes
				Significantly different (P < 0.05)?	Yes					One- or two-tailed P value?	Two-tailed					One- or two-tailed P value?	Two-tailed
Figure 1i				One- or two-tailed P value?	Two-tailed
		WT	CFD KO							WT	CFD KO
Ly6c+MHCII+ cells(%)		9	15.5		Unpaired t test				F4/80+TNFa+	0.59	1.48		Unpaired t test
		8	17.3		P value	<0.001			cells(%)	0.82	1.9		P value	0.0006
		8.4	16.9		P value summary	***				0.43	2.15		P value summary	***
		8	18		Significantly different (P < 0.05)?	Yes				0.67	1.67		Significantly different (P < 0.05)?	Yes
		9.5	13		One- or two-tailed P value?	Two-tailed				0.91	2.78		One- or two-tailed P value?	Two-tailed
					t, df	t=8.11 df=8							t, df	t=5.44 df=8
					Mean ± SEM of WT	8.58 ± 0.2939, n=5							Mean ± SEM of WT	0.684 ± 0.08459, n=5
					Mean ± SEM of CFD KO	16.14 ± 0.8846, n=5							Mean ± SEM of CFD KO	1.996 ± 0.2258, n=5
		WT	CFD KO							WT	CFD KO
Number of Ly6c+		2.1	4.6		Unpaired t test				Number of F4/80+TNFa+ cells(10^3)	3.1	4.9		Unpaired t test
MHCII+cells(10^3)		2.3	3.9		P value	<0.0001				2.5	5.7		P value	0.0002
		2.5	4.1		P value summary	****				2.8	5.8		P value summary	***
		2.2	4.3		Significantly different (P < 0.05)?	Yes				2.6	6.2		Significantly different (P < 0.05)?	Yes
		2.4	4		One- or two-tailed P value?	Two-tailed				3.9	4.6		One- or two-tailed P value?	Two-tailed
					t, df	t=13.16 df=8							t, df	t=6.31 df=8
					Mean ± SEM of WT	2.3 ± 0.07071, n=5							Mean ± SEM of WT	2.98 ± 0.2518, n=5
					Mean ± SEM of CFD KO	4.18 ± 0.1241, n=5							Mean ± SEM of CFD KO	5.44 ± 0.2977, n=5
Figure 1j
		WT	CFD KO							WT	CFD KO
Ly6c+MHCII+ cells(%)		21.3	32.5		Unpaired t test				F4/80+TNFa+	5.8	11.1		Unpaired t test
		15	30.9		P value	0.0002			cells(%)	4	12.3		P value	0.0001
		23.9	29.7		P value summary	***				5.7	9.6		P value summary	***
		18	33		Significantly different (P < 0.05)?	Yes				5.3	8.5		Significantly different (P < 0.05)?	Yes
		17	28		One- or two-tailed P value?	Two-tailed				3.67	10.8		One- or two-tailed P value?	Two-tailed
					t, df	t=6.432 df=8							t, df	t=7.062 df=8
					Mean ± SEM of WT	19.04 ± 1.586, n=5							Mean ± SEM of WT	4.894 ± 0.4434, n=5
					Mean ± SEM of CFD KO	30.82 ± 0.9162, n=5							Mean ± SEM of CFD KO	10.46 ± 0.6516, n=5
		WT	CFD KO							WT	CFD KO
Number of Ly6c+		2.8	3.2		Unpaired t test				Number of F4/80+TNFa+ cells(10^3)	3.8	5.4		Unpaired t test
MHCII+cells(10^3)		2.3	3.9		P value	0.0011				2.3	4.9		P value	0.0085
		2.1	3.8		P value summary	**				3.2	4.8		P value summary	**
		2.3	4.1		Significantly different (P < 0.05)?	Yes				2.9	5.6		Significantly different (P < 0.05)?	Yes
		3.1	3.6		One- or two-tailed P value?	Two-tailed				3.7	3.4		One- or two-tailed P value?	Two-tailed
					t, df	t=4.991 df=8							t, df	t=3.467 df=8
					Mean ± SEM of WT	2.52 ± 0.1855, n=5							Mean ± SEM of WT	3.18 ± 0.2746, n=5
					Mean ± SEM of CFD KO	3.72 ± 0.153, n=5							Mean ± SEM of CFD KO	4.82 ± 0.3852, n=5

## Sheet: Figure 2 
Figure 2c
	WT	CFD KO
	20.51	45.01		Unpaired t test
	10.32	24.52		P value	0.0481
	26.73	38.28		P value summary	*
	22.78	26.66		Significantly different (P < 0.05)?	Yes
	17.86	23.19		One- or two-tailed P value?	Two-tailed
				t, df	t=2.331 df=8
				Mean ± SEM of WT	19.64 ± 2.747, n=5
				Mean ± SEM of CFD KO	31.53 ± 4.299, n=5
Figure 2d							Figure 2e
	WT	CFD KO						WT	CFD KO
	2.82	23.37		Unpaired t test				10.3	27.7		Unpaired t test
	13.21	25.65		P value	0.0024			14.3	22.4		P value	0.0018
	15.76	38.54		P value summary	**			17.5	25.6		P value summary	**
	3.13	44.82		Significantly different (P < 0.05)?	Yes			15.9	29.3		Significantly different (P < 0.05)?	Yes
	4.76	22.39		One- or two-tailed P value?	Two-tailed			12.1	18.4		One- or two-tailed P value?	Two-tailed
				t, df	t=4.361 df=8						t, df	t=4.562 df=8
				Mean ± SEM of WT	14.02 ± 1.289, n=5						Mean ± SEM of WT	14.02 ± 1.289, n=5
				Mean ± SEM of CFD KO	24.68 ± 1.949, n=5						Mean ± SEM of CFD KO	24.68 ± 1.949, n=5
Figure 2f
	Log 10 Eubacteria copies/g contents	WT	CFD KO					Log10Enterobacteriaceae copies/g contents	WT	CFD KO					Log10 E. Coli Copies /g contents
		7.26	7.5		Unpaired t test				6.2	7.1		Unpaired t test				3.82607	5.55534		Unpaired t test
		7.9	7.6		P value	0.828			5.9	7.2		P value	<0.0001			3.82607	5.71394		P value	<0.0001
		7.8	7.8		P value summary	ns			6.4	7.16		P value summary	****			3.30309	5.84139		P value summary	****
		7.6	7.3		Significantly different (P < 0.05)?	No			6.3	6.7		Significantly different (P < 0.05)?	Yes			3.61954	5.25042		Significantly different (P < 0.05)?	Yes
		6.9	7.2		One- or two-tailed P value?	Two-tailed			6.2	6.9		One- or two-tailed P value?	Two-tailed			3.38533	5.22272		One- or two-tailed P value?	Two-tailed
		7.1	6.8		t, df	t=0.2231 df=10			6.1	7.1		t, df	t=8.036 df=10			3.52608	4.69313		t, df	t=9.356 df=10
					Mean ± SEM of WT	7.427 ± 0.1638, n=6						Mean ± SEM of WT	6.15 ± 0.07638, n=6						Mean ± SEM of WT	3.581 ± 0.08947, n=6
					Mean ± SEM of CFD KO	7.377 ± 0.1498, n=6						Mean ± SEM of CFD KO	7.027 ± 0.07803, n=6						Mean ± SEM of CFD KO	5.379 ± 0.1701, n=6
	Log 10 Eubacteria copies/g tissue	WT	CFD KO					Log10Enterobacteriaceae copies/g tissue	WT	CFD KO					Log10 E. Coli Copies /g tissue	WT	CFD KO
		6.26	6.5		Unpaired t test				4.9	5.5		Unpaired t test				3.13136	3.86332		Unpaired t test
		6.1	6.6		P value	<0.0001			4.6	5.6		P value	0.0002			3.2682	3.90309		P value	0.0003
		6.3	6.8		P value summary	****			4.6	5.4		P value summary	***			3.0103	3.38081		P value summary	***
		6.1	6.9		Significantly different (P < 0.05)?	Yes			4.8	5.8		Significantly different (P < 0.05)?	Yes			3.1563	3.89209		Significantly different (P < 0.05)?	Yes
		6.3	6.8		One- or two-tailed P value?	Two-tailed			4.9	5.2		One- or two-tailed P value?	Two-tailed			3.09136	3.42607		One- or two-tailed P value?	Two-tailed
		6.1	6.9		t, df	t=6.97 df=10			4.5	6.1		t, df	t=5.823 df=10			2.9	3.74819		t, df	t=5.53 df=10
					Mean ± SEM of WT	6.194 ± 0.04227, n=6						Mean ± SEM of WT	4.727 ± 0.07622, n=6						Mean ± SEM of WT	3.093 ± 0.05173, n=6
					Mean ± SEM of CFD KO	6.761 ± 0.06953, n=6						Mean ± SEM of CFD KO	5.6 ± 0.1291, n=6						Mean ± SEM of CFD KO	3.702 ± 0.0973, n=6

## Sheet: Figure 3
Figure 3a
	WT/O160	CFDKO/O160	WT	CFDKO
6	1
6	1					"1"death		Comparison of WT/O160 and CFDKO/O160				Comparison of WT and CFDKO
8	0					"0"living
8	0							Log-rank (Mantel-Cox) test				Log-rank (Mantel-Cox) test
8	0							Chi square	6.669			Chi square	5.428
8	0							df	1			df	1
8	0							P value	0.0273			P value	0.0424
5		1						P value summary	*			P value summary	*
5		1
5		1
6		1						Gehan-Breslow-Wilcoxon test				Gehan-Breslow-Wilcoxon test
8		0						Chi square	6.788			Chi square	5.461
8		0						df	1			df	1
8		0						P value	0.0196			P value	0.0411
7			1					P value summary	*			P value summary	*
8			0
8			0
8			0
8			0
8			0
8			0
6				1
7				1
7				1
8				0
8				0
8				0
8				0
Figure 3b
	days	WT/O160						CFDKO/O160						WT						CFDKO
	0	100	100	100	100	100	100	100	100	100	100	100	100	100	100	100	100	100	100	100	100	100	100	100	100
	1	99.5631	98.5341	101.564	98.1564	97.5165	99.6253	102.564	102.203	99.0492	98.062	98.1	97.3636	100.412	101.81	101.117	99.5074	101.334	100.836	101.676	101.113	99.1578	99.5074	98.615	100.025
	2	96.4542	98.4511	99.5155	97.5614	98.6318	98.1228	98.6256	99.8811	94.2295	95.5116	97.2116	95.5116	98.5723	97.905	97.7654	98.0887	97.3423	97.9347	97.5723	96.905	96.7654	98.0887	97.3423	100.014
	3	94.2454	93.2543	96.135	95.5244	96.2451	95.0808	90.4496	86.0352	85.7213	94.9612	94.7653	90.7648	96.1152	98.9774	94.5307	96.1034	95.4332	96.232	95.3674	94.4513	96.135	94.6255	95.1416	97.3344
	4	92.0171	90.4263	93.5769	90.5265	91.4256	91.5945	87.2475	81.8326	84.4918	90.5736	90.5736	88.7657	95.0576	97.7653	84.2682	93.6108	96.3568	93.4117	94.0576	91.7653	94.5734	92.6108	92.3568	95.2551
	5	90.2565	89.6568	91.3244	87.2543	85.2564	88.7497	80.7779	81.63	83.9836	80.7985	82.1236	75.3537	95.823	97.81	96.3244	93.326	83.3243	93.3215	92.823	87.6568	91.3244	90.326	88.3243	93.0728
	6	87.2546	83.6524	83.2545	80.5642	84.2657	83.7983	75.9336	78.1057	75.3766	71.4682	80.1	74.6176	93.267	85.4332	91.4342	93.2314	81.0676	90.8415	86.5631	88.4332	85.3655	85.2314	86.4548	90.0909
	7	84.5632	77.0288	70.2546	80.2544	81.6264	78.7455	69.7134	70.72	67.377	67.5514	72.6753	70.2434	92.3225	91.5456	82.5634	92.4554	90.5143	89.7217	84.6545	78.2674	79.5646	82.5654	83.267	86.4096
		WT/O160 VS CFDKO/O160						WT VS CFDKO
		Two-way RM ANOVA	Matching: Stacked					Two-way RM ANOVA	Matching: Stacked
		Alpha	0.05					Alpha	0.05
		Source of Variation	% of total variation	P value	P value summary	Significant?		Source of Variation	% of total variation	P value	P value summary	Significant?
		Interaction	3.351	<0.0001	****	Yes		Interaction	4.193	0.0088	**	Yes
		Time	85.9	<0.0001	****	Yes		Time	75.11	<0.0001	****	Yes
		Column Factor	5.146	<0.0001	****	Yes		Column Factor	2.346	0.0401	*	Yes
		Subjects (matching)	0.782	0.3489	ns	No		Subjects (matching)	4.222	0.0365	*	Yes
		Tukey's multiple comparisons test	Mean Diff.	95.00% CI of diff.	Significant?	Summary	Adjusted P Value
Figure 3c
		WT						CFDKO						WT/O160						CFDKO/O160						WT/O160 VS CFDKO/O160						WT VS CFDKO
	0	0	0	0	0	0	0	0	0	0	0	0	0	0	0	0	0	0	0	0	0	0	0	0	0	Two-way RM ANOVA	Matching: Stacked					Two-way RM ANOVA	Matching: Stacked
	1	0	0.5	0	0	0.5	0.5	0.5	0	0	0.5	0.5	0	0	0.5	0	0	0.5	0.5	0.5	0	0	0	0.5	0.5	Alpha	0.05					Alpha	0.05
	2	0.7	0	0.3	0.3	0.7	0	1	0	0	1	1	0	0.7	0.5	0.5	0.5	0.5	0.7	1	1.5	1	1.5	1	1.2
	3	1	1	1	1	1.5	0	1.5	1.8	0	1.7	1.8	1.5	1.2	1.4	1	1.6	1	1.5	2	2.2	2	2	2	2	Source of Variation	% of total variation	P value	P value summary	Significant?		Source of Variation	% of total variation	P value	P value summary	Significant?
	4	1.5	2	1.7	1.7	2	1	2	2	1	2.5	2	2	2	2.5	2	2.5	2	2.5	3	2.8	3	3	3	3	Interaction	1.781	<0.0001	****	Yes		Interaction	0.9758	0.0912	ns	No
	5	1.8	2	2	2	2	1.8	2	2.5	2	2.5	2.5	2	2.5	2.8	2.5	3	2.5	2.8	3.5	3	3.5	3	3	3.5	Time	91.8	<0.0001	****	Yes		Time	88.37	<0.0001	****	Yes
	6	2.5	2	2.3	2.3	2.5	2	2.5	2.8	2.5	2.8	2.8	2.5	2.8	3	3	3	2.8	3	3.8	3.6	4	3.5	3.5	4	Column Factor	4.501	<0.0001	****	Yes		Column Factor	1.781	0.0503	ns	No
	7	2.3	2.5	2.4	2.5	2.3	2.3	2.8	3.2	2.8	3	3.3	3	3	2.8	3	3	2.5	2.5	3.8	4	4	4	3.5	4	Subjects (matching)	0.3857	0.0846	ns	No		Subjects (matching)	3.599	<0.0001	****	Yes
Figure 3d
	WT	CFDKO	WT/O160	CFDKO/O160		ANOVA summary
	6.2	5	4.7	4.2		F	43.44
	5.7	5.3	5	4.1		P value	<0.0001
	6.9	5	4.8	3.3		P value summary	****
	6.1	4.9	4.8	4.1		Significant diff. among means (P < 0.05)?	Yes
	5.8	5.4	4.9	4.2		R square	0.8669
	6.8	4.8	4.7	3.2
Figure 3e
		WT	CFDKO	WT/O160	CFDKO/O160		Unpaired t test			Unpaired t test
		2	3	3	6		P value	0.0379		P value	<0.0001
		2	3	4	6		P value summary	*		P value summary	****
		1	2	3	6		Significantly different (P < 0.05)?	Yes		Significantly different (P < 0.05)?	Yes
		2	3	2	5		One- or two-tailed P value?	Two-tailed		One- or two-tailed P value?	Two-tailed
		2	2	3	6		t, df	t=2.39 df=10		t, df	t=8 df=10
		2	2	3	5		Mean ± SEM of WT	1.833 ± 0.1667, n=6		Mean ± SEM of WT/O160	3 ± 0.2582, n=6
							Mean ± SEM of CFDKO	2.5 ± 0.2236, n=6		Mean ± SEM of CFDKO/O160	5.667 ± 0.2108, n=6
Figure 3f
	R.E.(TNFa)	WT	CFDKO	WT/O160	CFDKO/O160		R.E.(IL-6)	WT	CFDKO	WT/O160	CFDKO/O160		R.E.(TNFa)	WT	CFDKO	WT/O160	CFDKO/O160
		1	3	3.3	5			1	3.5	5.2	6.1			1	3.1	3.2	6.3
		1	3	3.3	6			1	4.3	4.3	5.8			1	3.6	3.7	7.1
		1	2.1	2.3	4			1	3.6	4.2	7.1			1	3.8	4.3	5.4
		WT/O160		WT			WT/O160		WT					WT/O160		WT
		vs.		vs.			vs.		vs.					vs.		vs.
		CFDKO/O160		CFDKO			CFDKO/O160		CFDKO					CFDKO/O160		CFDKO
		Unpaired t test		Unpaired t test			Unpaired t test		Unpaired t test					Unpaired t test		Unpaired t test
		P value	0.038	P value	0.0048		P value	0.025	P value	0.0004				P value	0.0123	P value	0.0003
		P value summary	*	P value summary	**		P value summary	*	P value summary	***				P value summary	*	P value summary	***
Figure 3g
	Ly6c+MHCII+ cells(%)	WT	CFDKO	WT/E.coli	CFDKO/E.coli		WT/E.coli		WT
		4.75	9.44	10.9	19.7		vs.		vs.
		5.16	10.1	11	18		CFDKO/E.coli		CFDKO
		4.3	8.97	13	18		Unpaired t test		Unpaired t test
							P value	0.0015	P value	0.0003
	Number of Ly6c+	WT	CFDKO	WT/E.coli	CFDKO/E.coli		WT/E.coli		WT
	MHCII+cells(10^3)	3.4	4.8	5.2	8.9		vs.		vs.
		3.2	4.5	4.8	10		CFDKO/E.coli		CFDKO
		2.9	4.1	4.7	9		Unpaired t test		Unpaired t test
							P value	0.0003	P value	0.0065
	F4/80+TNFa+	WT	CFDKO	WT/E.coli	CFDKO/E.coli		WT/E.coli		WT
	cells(%)	2.35	4.78	4.89	6.05		vs.		vs.
		2.1	5.1	5.3	5.9		CFDKO/E.coli		CFDKO
		2.32	4.6	4.7	6.3		Unpaired t test		Unpaired t test
							P value	0.0062	P value	0.0001
	Number of F4/80+TNFa+ cells(10^3)	WT	CFDKO	WT/E.coli	CFDKO/E.coli		WT/E.coli		WT
		3.6	5.3	5.3	7		vs.		vs.
		3.4	5.4	5.1	6.3		CFDKO/E.coli		CFDKO
		3.5	5.6	5.5	6.3		Unpaired t test		Unpaired t test
							P value	0.0091	P value	0.0001
Figure 3h
	CD4+IFNg+cells	WT	CFDKO			CD4-IFNg+Nkp46+	WT	CFDKO		CD4+IFNg+cells		WT/E.coli	CFDKO/E.coli
	(%)（Untreated）	6.11	8.89			Cells (%)	10.1	12.76		(%) after infusing E. coli		17.3	30
		5.78	8.11				8.2	13.6				13	27
		6.78	9.57				9.3	11.7				14	33
		Unpaired t test					Unpaired t test					Unpaired t test
		P value	0.0069				P value	0.011				P value	0.0022
		P value summary	**				P value summary	*				P value summary	**

## Sheet: Figure 4
Figure 4a
		WT/O160							CFDKO/O160
	SI	879	756	710	905	682	952	829	1873	2133	1752	2264	1411	2479	1926
	Colon	189	298	251	207	274	173	156	417	498	374	528	329	572	457
	Caecum	450	670	572	498	628	431	693	1234	1400	1120	1573	985	1598	1319
		Sidak's multiple comparisons test	Mean Diff.	95.00% CI of diff.	Significant?	Summary	Adjusted P Value
		WT/O160 - CFDKO/O160
		SI	-1161	-1397 to -924.5	Yes	****	<0.0001
		Colon	-246.7	-482.9 to -10.5	Yes	*	0.0392
		Caecum	-755.3	-991.5 to -519.1	Yes	****	<0.0001
Figure 4b		WT/O160							CFDKO/O160
	before	16700	17160	14770	19562	15301	12768	20761	15980	16890	14891	17545	12891	19521	15291
	colon tissue	2150	1870	1541	1520	2087	1930	1252	3891	4155	3698	3371	4757	4861	5076
	feces	9871	11261	8961	12087	7831	13291	10981	15321	16293	12093	19761	10837	21087	15618
		Sidak's multiple comparisons test	Mean Diff.	95.00% CI of diff.	Significant?	Summary	Adjusted P Value
		WT/O160 - CFDKO/O160
		before	573.3	-1876 to 3022	No	ns	0.9062
		colon tissue	-2494	-4943 to -44.99	Yes	*	0.0452
		feces	-5247	-7696 to -2798	Yes	****	<0.0001
Figure 4c
		WT							CFDKO
	SI	359	513	431	564	298	573	442	892	1017	683	1202	802	1108	978
	Colon	279	117	145	198	107	157	147	432	376	370	730	530	488	427
	Caecum	225	197	293	364	275	138	197	517	679	420	743	570	620	830
		Sidak's multiple comparisons test	Mean Diff.	95.00% CI of diff.	Significant?	Summary	Adjusted P Value
		WT - CFDKO
		SI	-500.3	-638.1 to -362.5	Yes	****	<0.0001
		Colon	-314.7	-452.5 to -176.9	Yes	****	<0.0001
		Caecum	-384.3	-522.1 to -246.5	Yes	****	<0.0001
Figure 4d
	Time(h)	WT							CFDKO
	0	0	0	0	0	0	0	0	0	0	0	0	0	0	0
	24	4768	4126	4419	4578	3892	5102	4478	6596	8031	7278	6371	8356	5989	8751
	48	5062	4109	4578	5230	3986	4871	5219	9012	9903	8834	10331	9654	9358	7864
	72	6040	7072	6508	6689	6425	5812	7381	10913	9035	9932	8976	11282	8675	9751
	96	8040	7272	8834	6532	7528	6782	8865	12913	10903	11078	13876	9167	8976	12790
			Two-way RM ANOVA	Matching: Stacked
			Alpha	0.05
			Source of Variation	% of total variation	P value	P value summary	Significant?
			Interaction	4.195	<0.0001	****	Yes
			Time	76.48	<0.0001	****	Yes
			Column Factor	14.51	<0.0001	****	Yes
Figure 4e
	%PI+(Dead) bacteria		CTR1	CFD KO		Unpaired t test
			17.8	9		P value	0.0008
			19.8	8		P value summary	***
			17	10		Significantly different (P < 0.05)?	Yes
Figure 4f			GF	GF/E.coli
			0	800		Unpaired t test
			0	1200		P value	<0.0001
			0	1430		P value summary	****
			0	680
			0	980
Figure 4g
	C3b+bacteria (%)	WT	CFDKO		Unpaired t test
		5.3	1.67		P value	0.002
		4.17	1.01		P value summary	**
		4.4	1.89		Significantly different (P < 0.05)?	Yes
Figure 4h
	C1q	WT	CFDKO
	(ng/mg tissue）	31	33		Unpaired t test
		33	35		P value	0.4343
		31	30		P value summary	ns
		22	31
		32	29.2393
	C3b	WT	CFDKO
	(ng/mg tissues)	9.9865	8.63657		Unpaired t test
		9.51545	8.78629		P value	0.0007
		10.6528	8.8002		P value summary	***
		9.7421	8.396
		10.1257	7.63486
	C5bC9	WT	CFDKO
	(ng/mg tissues)	0.919005	0.5733		Unpaired t test
		0.960564	0.636783		P value	0.0011
		1.04796	0.765108		P value summary	**
		1.24846	0.785572
		1.14786	0.745506
	FB	WT	CFDKO
	(ng/mg tissues)	18.0032	57.3456		Unpaired t test
		20.19	56.234		P value	<0.0001
		23.8976	66.567		P value summary	****
		23.3456	67.5678
		30.6787	71
		27.5655	63.768
Figure 4i
	C1q	WT	CFDKO
	(ng/mg tissue）	0.061283	0.06625		Unpaired t test
		0.07602	0.067763		P value	0.091
		0.0801151	0.07458		P value summary	ns
		0.07352	0.054408
		0.0762382	0.0575323
	C3b	WT	CFDKO
	(ng/mg tissues)	0.0811071	0.04721		Unpaired t test
		0.0617857	0.031954		P value	0.0102
		0.0567	0.043		P value summary	*
		0.0969	0.028214
		0.0473	0.0321537
	C5bC9	WT	CFDKO
	(ng/mg tissues)	0.06895	0.035		Unpaired t test
		0.09775	0.0362		P value	0.0005
		0.113	0.02319		P value summary	***
		0.06436	0.0287
		0.076	0.03114
	FB	WT	CFDKO
	(ng/mg tissues)	0.189	0.509		Unpaired t test
		0.11	0.567		P value	0.0001
		0.23456	0.675		P value summary	***
		0.219	0.435
		0.1123	0.456

## Sheet: Figure 5
Figure 5a
time(h)	N.Sera		C3 defi		C1 defi		Inac.sera			N.Sera vs C3 defi		Two-way RM ANOVA	Matching: Stacked
0	5	5	5	5	5	5	5	5				Alpha	0.05
1	2	2.2	3.8	3.4	2.8	2.7	4.6	4.6				Source of Variation	% of total variation	P value	P value summary	Significant?
2	1.6	1.3	3	3.2	1.9	1.6	4.33	4.8				Interaction	6.037	0.0018	**	Yes
3	1.2	1.4	2.8	3.3	1.56	2.2	4.1	4.9				Time	69.02	<0.0001	****	Yes
4	1.1	1.3	2.6	3	1.32	2.1	3.9	4.98				Column Factor	23.78	0.0034	**	Yes
Figure 5b
time(h)	N.Sera		CFD defi		Inac.sera					N.Sera vs CFD defi		Two-way RM ANOVA	Matching: Stacked
0	5	5	5	5	5	5						Alpha	0.05
1	2.1	2.2	3.1	3.1	3.8	4.3						Source of Variation	% of total variation	P value	P value summary	Significant?
2	1.6	1.8	3	2.6	4.33	3.9						Interaction	3.772	0.0038	**	Yes
3	1.6	1.3	3.1	2.5	4.4	3.76						Time	80.89	<0.0001	****	Yes
4	1.163	1.2	2.8	2.2	4.1	3.9						Column Factor	13.76	0.0276	*	Yes
Figure 5C
time(h)	N.Sera		+PGN		0		+Mannan			N.Sera vs +LPS		Two-way RM ANOVA	Matching: Stacked
0	5	5	5	5	5	5	5	5				Alpha	0.05
1	2	1.9	2.24	1.9	3.1	3.3	3.6	3.8				Source of Variation	% of total variation	P value	P value summary	Significant?
2	1.18	1.2	1.38	1.2	2.4	2.23	2.6	2.23				Interaction	3.028	<0.0001	****	Yes
3	0.8	0.79	0.89	0.79	2.18	2.23	2.28	2.23				Time	85.24	<0.0001	****	Yes
4	0.9	1	1.2	1	2.19	1.9	2.29	1.9				Column Factor	11.52	0.0005	***	Yes
Figure 5d
time(h)	N.Sera		+mrReg4		#NAME?		+Mutant rREG4		Only mrReg4		Only hrREG4			N.Sera vs +hrReg4		Two-way RM ANOVA	Matching: Stacked
0	10	10	10	10	10	10	10	10	10	10	10	10				Alpha	0.05
1	4.9	4.1	3	2.2	3	2.3	3.6	3.7	10	10.5	10	10				Source of Variation	% of total variation	P value	P value summary	Significant?
2	3.9	3.7	1.5	1.4	1.3	1.5	3	2.9	10	10	10	10.5				Interaction	2.087	0.0003	***	Yes
3	3.5	3.2	1.2	1.5	1.1	0.9	2.6	2.8	11	10	10	10				Time	89.56	<0.0001	****	Yes
4	3.5	3	0.9	1.1	1	0.8	2.8	2.4	10	10	11	10				Column Factor	7.946	0.0124	*	Yes
Figure 5e
Contration	N.Sera		+rReg4			Two-way RM ANOVA	Matching: Stacked
0	5		5	5		Alpha	0.05
0.001	4.3	4.1	4	4.1		Source of Variation	% of total variation	P value	P value summary	Significant?
0.01	4.3	4.1	3.2	3.6		Interaction	25.67	<0.0001	****	Yes
0.1	4.2	4	1.6	1.67		Time	46.27	<0.0001	****	Yes
1	4.3	4.2	1.2	1		Column Factor	27.51	0.0036	**	Yes
Figure 5f
time(h)	N.Sera		CFD defi		N.Sera+rReg4		CFD defi+rReg4				N.Sera VS N.Sera+rReg4		Two-way RM ANOVA	Matching: Stacked
0	10	10	10	10	10	10	10	10					Alpha	0.05
1	4.5	4.1	6	7	2.45	2.46	6	6.3					Source of Variation	% of total variation	P value	P value summary	Significant?
2	3	2.6	5	6	1.31	1.36	5.7	5.8					Interaction	0.9933	<0.0001	****	Yes
3	2.8	2.4	4	5	1.1	1.2	4	5.9					Time	95.07	<0.0001	****	Yes
4	2.6	2.2	4	5	0.9	0.8	4	5					Column Factor	3.781	0.0157	*	Yes
Figure 5g
time(h)	N.Sera		+rReg4		+IgA		+IgA+rReg4						Two-way RM ANOVA	Matching: Stacked
0	10	10	10	10	10	10	10	10					Alpha	0.05
1	5	4.5	3	3.1	3.5	3.4	2	1.9					Source of Variation	% of total variation	P value	P value summary	Significant?
2	4	3	2.1	2.1	2.4	2.3	0.6	0.6					Interaction	0.5326	<0.0001	****	Yes
3	3.5	3	1.8	1.6	2	2.4	0.5	0.56					Time	97.5	<0.0001	****	Yes
4	3.5	3	1.8	1.5	2	1.9	0.7	0.5					Column Factor	1.926	0.0023	**	Yes

## Sheet: Figure 6
Figure 6a	From up to down
	WT	CFDKO		WT	CFDKO		WT	CFDKO		WT	CFDKO		WT	CFDKO		WT	CFDKO		WT	CFDKO
	8	17		7	1		5	1		7	17		6	14		12	16		0	0
	9	18		6	2		6	2		6	15		6	15		12	15		0	0
	5	24		6	2		6	1		6	18		7	19		14	19		0	0
	7	23		5	2		8	1		5	14		7	19		13	19		0	0
	8	15		8	1		8	1		8	19		8	12		15	14		0	0
	6	19		9	1		6	1		8	16		9	16		12	14		0	0
P value	<0.0001			<0.0001			<0.0001			<0.0001			<0.0001			0.0148
P value summary	****			****			****			****			****			*
Significantly different (P < 0.05)?	Yes			Yes			Yes			Yes			Yes			Yes
One- or two-tailed P value?	Two-tailed			Two-tailed			Two-tailed			Two-tailed			Two-tailed			Two-tailed
t, df	t=7.844 df=10			t=8.318 df=10			t=10.12 df=10			t=10.81 df=10			t=7.024 df=10			t=2.939 df=10
Figure 6b	From up to down
	WT	CFDKO		WT	CFDKO		WT	CFDKO
	2.75	2.21		3.41	3.9		0.36	0.31
	2.19	2.68		4.43	4.1		0.22	0.28
	1.76	1.56		4.89	3.6		0.18	0.2
P value	0.8568			0.4596			0.8828
P value summary	ns			ns			ns
Significantly different (P < 0.05)?	No			No			No
One- or two-tailed P value?	Two-tailed			Two-tailed			Two-tailed
t, tf	t=0.1924 df=4			t=0.8174 df=4			t=0.157 df=4
Figure 6c
	Binding of Reg4 and		BSA		LPS/Reg4			Two-way ANOVA	Ordinary
	LPS(OD415)	0	0	0	0	0		Alpha	0.05
		1e-05	0.3	0.21	0.31	0.21
		0.0001	0.22	0.23	0.35	0.45		Source of Variation	% of total variation	P value	P value summary	Significant?
		0.001	0.24	0.25	0.33	0.5		Interaction	37.52	<0.0001	****	Yes
		0.01	0.22	0.23	0.87	0.99		Row Factor	37.88	<0.0001	****	Yes
		0.1	0.23	0.24	1.5	1.78		Column Factor	24.24	<0.0001	****	Yes
		1	0.25	0.25	4	3.8
	Binding of Reg4		BSA		IgA/REG4
	and IgA (OD415)	0
		1e-05	0.12	0.21	0.31	0.21
		0.0001	0.12	0.23	0.35	0.35
		0.001	0.12	0.12	0.33	0.36
		0.01	0.22	0.23	0.34	0.35
		0.1	0.23	0.24	0.43	0.56
		1	0.25	0.23	0.35	0.43
	Binding of IgA and		BSA			IGA			Two-way RM ANOVA	Matching: Stacked
	LPS (OD415)	0							Alpha	0.05
		1e-05	0.165	0.0636396	2	0.26	0.0707107
		0.0001	0.175	0.0777817	2	0.4	0.0707107		Source of Variation	% of total variation	P value	P value summary	Significant?
		0.001	0.12	0	2	0.415	0.120208		Interaction	34.35	<0.0001	****	Yes
		0.01	0.225	0.00707107	2	0.93	0.0848528		Time	38.35	<0.0001	****	Yes
		0.1	0.235	0.00707107	2	1.45	0.212132		Column Factor	26.89	0.0029	**	Yes
		1	0.24	0.0141421	2	3.5	0
Figure 6d
	C3 deposition (OD415)		BSA		LPS/Reg4				Two-way ANOVA	Ordinary
		0							Alpha	0.05
		1e-05	0.45	0.21	0.45	0.21
		0.0001	0.36	0.23	0.67	0.45			Source of Variation	% of total variation	P value	P value summary	Significant?
		0.001	0.48	0.25	0.89	0.5			Interaction	35.75	<0.0001	****	Yes
		0.01	0.42	0.23	1	0.99			Row Factor	36.6	<0.0001	****	Yes
		0.1	0.43	0.24	2.1	1.78			Column Factor	25.07	<0.0001	****	Yes
		1	0.45	0.25	4.8	3.8
	C3 deposition (OD415)		BSA		LPS/Reg4				Two-way ANOVA	Ordinary
		0							Alpha	0.05
		1e-05	0.22	0.21	0.18	0.21
		0.0001	0.29	0.23	0.49	0.45			Source of Variation	% of total variation	P value	P value summary	Significant?
		0.001	0.39	0.25	0.4	0.5			Interaction	32.03	<0.0001	****	Yes
		0.01	0.4	0.33	0.56	0.6			Row Factor	46.64	<0.0001	****	Yes
		0.1	0.43	0.4	1.67	1.78			Column Factor	20.56	<0.0001	****	Yes
		1	0.45	0.59	2.8	3.2
Figure 6e
	Contr	LPS	Reg4	IgA	LPS/Reg4	LPS/IgA	Reg4/IgA	LPS/Reg4/IgA
	0	25	2	3	45	30	4	60
	0	20	3	2	30	33	5	70
	0	22	4	1	50	39	3	80
		LPS/Reg4/IgA			LPS/Reg4/IgA				LPS/Reg4/IgA
		vs.			vs.				vs.
		LPS/Reg4			LPS/IgA				Reg4/IgA
	Unpaired t test			Unpaired t test				Unpaired t test
	P value	0.0273		P value	0.0048			P value	0.0003
	P value summary	*		P value summary	**			P value summary	***
	Significantly different (P < 0.05)?	Yes		Significantly different (P < 0.05)?	Yes			Significantly different (P < 0.05)?	Yes

## Sheet: Figure 7
Figure 7a		WT	Reg4KO
		20.1	48.8		Unpaired t test
		29.8	35.7		P value	0.0483
		22.4	25.4		P value summary	*
		19.1	78.6		Significantly different (P < 0.05)?	Yes
		21.8	34.8
Figure 7b		WT	Reg4KO
		17.4	43.2		Unpaired t test
		19.1	28.6		P value	0.0383
		21.3	22.5		P value summary	*
		7.6	78.9		Significantly different (P < 0.05)?	Yes
		19.8	37.7
Figure 7c
		WT							Reg4KO
	SI	872	991	933	757	1105	899	963	1200	1510	1367	1479	1489	987	1654
	Colon	421	501	473	410	532	398	563	549	611	674	502	678	669	824
	Caecum	689	732	687	581	847	690	703	998	1076	910	1287	1218	985	896
		Sidak's multiple comparisons test	Mean Diff.	95.00% CI of diff.	Significant?	Summary	Adjusted P Value
		WT - Reg4KO
		SI	-452.3	-616.6 to -288	Yes	****	<0.0001
		Colon	-172.7	-337 to -8.398	Yes	*	0.0377
		Caecum	-348.7	-513 to -184.4	Yes	****	<0.0001
Figure 7d
	Time(h)	WT							Reg4KO
	0	0	0	0	0	0	0	0	0	0	0	0	0	0	0
	24	1893	2789	2100	2570	2389	2278	2456	4300	3700	3989	4573	3589	4458	4893
	48	2080	2860	2478	2200	2689	1876	3083	5210	5480	5389	4897	5711	5532	4732
	72	1640	1300	1457	1289	1895	1567	1489	6620	5920	6377	6015	6745	5862	7022
	96	1260	1100	1159	983	1466	1173	1432	7200	6370	6657	6980	6108	7482	7719
		Two-way RM ANOVA	Matching: Stacked
		Alpha	0.05
		Source of Variation	% of total variation	P value	P value summary	Significant?
		Interaction	17.98	<0.0001	****	Yes
		Time	40.6	<0.0001	****	Yes
		Column Factor	39.59	<0.0001	****	Yes
Figure 7e		CTR2	REG4 KO		Unpaired t test
		18.1	9.5		P value	0.0003
		19	10		P value summary	***
		20	8		Significantly different (P < 0.05)?	Yes
Figure 7f
	Reg4+bacteria (%)	WT	Reg4KO		Unpaired t test				C3b+bacteria (%)		WT	Reg4KO		Unpaired t test
		3.08	0.66		P value	0.0001					3.64	1.31		P value	0.0063
		3.33	0.43		P value summary	***					3.25	1.76		P value summary	**
		2.79	0.59		Significantly different (P < 0.05)?	Yes					2.98	2.1
	IgA+bacteria (%)		WT	Reg4KO	Unpaired t test				Collectin+bacteria (%)		WT	Reg4KO		Unpaired t test
			2.7	2.3	P value	0.2062					0.54	0.52		P value	0.723
			2.5	2.3	P value summary	ns					0.53	0.65		P value summary	ns
			3.1	2.7							0.98	0.7

## Sheet: Figure S1
	Figure S1a
			ConvR	GF		Unpaired t test			ConvR	GF		Unpaired t test
			0.882703	0.228458		P value	<0.0001		1.07177	0.351111		P value	0.0013
			0.939523	0.20166		P value summary	****		1.09429	0.251739		P value summary	**
			0.946058	0.236514		Significantly different (P < 0.05)?	Yes		0.852635	0.360982		Significantly different (P < 0.05)?	Yes
						One- or two-tailed P value?	Two-tailed					One- or two-tailed P value?	Two-tailed
						t, df	t=30.85 df=4					t, df	t=8.096 df=4
	Figure S1e		GF	GF/ feces	GF/E.coli	GF/Lac			GF/ feces			GF/E.coli			GF/Lac
			0.913831	3.38698	3.4	9.12611			vs.			vs.			vs.
			0.895025	4.75683	4.6	8.51496			GF			GF			GF
			1.14076	6.19026	3.4	9.06307			Unpaired t test			Unpaired t test			Unpaired t test
			1.13288	2.8481	4.3	7.94474			P value	0.0048		P value	<0.0001		P value	<0.0001
									P value summary	**		P value summary	****		P value summary	****
									Significantly different (P < 0.05)?	Yes		Significantly different (P < 0.05)?	Yes		Significantly different (P < 0.05)?	Yes
			GF	GF/feces	GF/E.coli	GF/Lac			GF/feces			GF/E.coli			GF/Lac
			1.10957	1.61328	1.98619	2.40762			vs.			vs.			vs.
			0.90125	1.89211	2.46229	2.37717			GF			GF			GF
			0.920188	1.81504	2.21914	1.89056			Unpaired t test			Unpaired t test			Unpaired t test
			0.959264	1.45397	1.89211	3.06303			P value	0.0006		P value	0.0001		P value	0.001
									P value summary	***		P value summary	***		P value summary	***
									Significantly different (P < 0.05)?	Yes		Significantly different (P < 0.05)?	Yes		Significantly different (P < 0.05)?	Yes

## Sheet: Figure S4
Figure S4a	WT	CFDKO
	13.1	22.675		Unpaired t test
	9.375	32.45		P value	0.0007
	12.675	30.775		P value summary	***
	21.3	29.341		Significantly different (P < 0.05)?	Yes
	15.265	26.43
	WT	CFDKO		Unpaired t test
	149.2	267.95		P value	<0.0001
	145.1	275.675		P value summary	****
	140.3	244.9		Significantly different (P < 0.05)?	Yes
	121.32	231.21
	117.322	219.431
Figure S4c	WT/Vehicle	WT/E.coli	CFDKO/Vehicle	CFDKO/E.coli	NLRC4KO/E.coli	C1/11KO/E.coli			CFDKO/E.coli		NLRC4KO/E.coli		C1/11KO/E.coli
	30	80	26.1026	160	23	36.9744			vs.		vs.		vs.
	40	79	35	178	33	34.2051			WT/E.coli		CFDKO/E.coli		CFDKO/E.coli
	38	82	27.5769	169	30	42			Unpaired t test		Unpaired t test		Unpaired t test
									P value	<0.0001	P value	<0.0001	P value	<0.0001
									P value summary	****	P value summary	****	P value summary	****
Figure S4d	WT/Vehicle	WT/E.coli	CFDKO/Vehicle	CFDKO/E.coli	CAS8 inh/E.coli	PKC inh/E.coli			CFDKO/E.coli			CAS8 inh/E.coli		PKC inh/E.coli
	33	85	26.1026	160	23	36.9744			vs.			vs.		vs.
	40	89	40	189	46	40			WT/E.coli			CFDKO/E.coli		CFDKO/E.coli
	33	78	33	178	56	50			Unpaired t test			Unpaired t test		Unpaired t test
									P value	0.0005		P value	0.0005	P value	0.0001
									P value summary	***		P value summary	***	P value summary	***
Figure S4e	WT/Vehicle	WT/E.coli	CFDKO/Vehicle	CFDKO/E.coli	Pan Inh/E.coli	Cas1 inh/E.coli			CFDKO/E.coli			Pan Inh/E.coli		Cas1 inh/E.coli
	43	89	26.1026	189	23	58			vs.			vs.		vs.
	50	80	50	180	43	54			WT/E.coli			CFDKO/E.coli		CFDKO/E.coli
	47.5769	95	47.5769	167	56	63			Unpaired t test			Unpaired t test		Unpaired t test
									P value	0.0003		P value	0.0003	P value	<0.0001
									P value summary	***		P value summary	***	P value summary	****

## Sheet: Figure S7
Figure S7a
	C1q	WT	Reg4KO
	(ng/mg tissue）	31	33		Unpaired t test
		43	40		P value	0.7328
		31	30		P value summary	ns
		39	38
		32	29.2393
	C3b	WT	Reg4 KO
	(ng/mg tissues)	9.9865	8.63657		Unpaired t test
		13	8.78629		P value	0.0016
		10.6528	7.8		P value summary	**
		11	6.9
		10.1257	7.3
	C5bC9	WT	Reg4KO
	(ng/mg tissues)	1.09	0.5733		Unpaired t test
		1.12	0.57		P value	<0.0001
		1.3	0.765108		P value summary	****
		1.24846	0.69
		1.14786	0.69
	FB	WT	Reg4KO
	(ng/mg tissues)	23	57.3456		Unpaired t test
		19	60		P value	<0.0001
		21	66.567		P value summary	****
		19	67.5678
		30.6787	84
		27.5655	65
Figure S7b
	C1q	WT	Reg4KO
	(ng/mg tissue）	0.08	0.08		Unpaired t test
		0.07602	0.067763		P value	0.2518
		0.0801151	0.09		P value summary	ns
		0.09	0.054408
		0.0762382	0.07
	C3b	WT	Reg4KO
	(ng/mg tissues)	0.0811071	0.04		Unpaired t test
		0.073	0.031954		P value	0.0009
		0.089	0.03321		P value summary	***
		0.0969	0.031
		0.0473	0.029
	C5bC9	WT	Reg4KO
	(ng/mg tissues)	0.08895	0.035		Unpaired t test
		0.09	0.0362		P value	0.0048
		0.07	0.05319		P value summary	**
		0.04436	0.0287
		0.0876	0.04114
	FB	WT	Reg4KO
	(ng/mg tissues)	0.289	0.509		Unpaired t test
		0.18	0.567		P value	<0.0001
		0.23456	0.675		P value summary	****
		0.219	0.7
		0.09	0.68

[truncated: 1 more sheets: Figure S8]
